# Supplementary material for: Dataset on the structure and thermodynamic and dynamic stability of Mo2ScAlC2 from experiments and first-principles calculations
Source: Data Brief. 2016 Dec 29;10:576–82. doi: 10.1016/j.dib.2016.12.046 (PMC5219593; doi:10.1016/j.dib.2016.12.046)
Supplement: Supplementary file 2 — Supplementary material [file mmc2.zip]

Archive with 1 entries (1 files):
- mmc2.cif
