# Supplementary material for: Dataset on the structure and thermodynamic and dynamic stability of Mo2ScAlC2 from experiments and first-principles calculations
Source: Data Brief. 2016 Dec 29;10:576–82. doi: 10.1016/j.dib.2016.12.046 (PMC5219593; doi:10.1016/j.dib.2016.12.046)
Supplement: Supplementary file 2 — Supplementary material [file mmc2.zip › mmc2.cif]

# CIF file
# This file was generated by FINDSYM
# Harold T. Stokes, Branton J. Campbell, Dorian M. Hatch
# Brigham Young University, Provo, Utah, USA
 
data_findsym-output
_audit_creation_method FINDSYM
 
_symmetry_space_group_name_H-M "P 63/m 2/m 2/c"
_symmetry_Int_Tables_number 194
 
_cell_length_a    3.06190
_cell_length_b    3.06190
_cell_length_c    19.07220
_cell_angle_alpha 90.00000
_cell_angle_beta  90.00000
_cell_angle_gamma 120.00000
 
loop_
_space_group_symop_id
_space_group_symop_operation_xyz
1 x,y,z
2 x-y,x,z+1/2
3 -y,x-y,z
4 -x,-y,z+1/2
5 -x+y,-x,z
6 y,-x+y,z+1/2
7 x-y,-y,-z
8 x,x-y,-z+1/2
9 y,x,-z
10 -x+y,y,-z+1/2
11 -x,-x+y,-z
12 -y,-x,-z+1/2
13 -x,-y,-z
14 -x+y,-x,-z+1/2
15 y,-x+y,-z
16 x,y,-z+1/2
17 x-y,x,-z
18 -y,x-y,-z+1/2
19 -x+y,y,z
20 -x,-x+y,z+1/2
21 -y,-x,z
22 x-y,-y,z+1/2
23 x,x-y,z
24 y,x,z+1/2
 
loop_
_atom_site_label
_atom_site_type_symbol
_atom_site_symmetry_multiplicity
_atom_site_Wyckoff_label
_atom_site_fract_x
_atom_site_fract_y
_atom_site_fract_z
_atom_site_occupancy
Mo1 Mo  4 f 0.33333 0.66667 0.63745 1.00000
Sc1 Sc  2 a 0.00000 0.00000 0.00000 1.00000
Al1 Al  2 b 0.00000 0.00000 0.25000 1.00000
C1  C   4 f 0.33333 0.66667 0.07596 1.00000
 
